# Supplementary material for: Development and internal validation of the multivariable CIPHER (Collaborative Integrated Pregnancy High-dependency Estimate of Risk) clinical risk prediction model
Source: Crit Care. 2018 Oct 30;22:278. doi: 10.1186/s13054-018-2215-6 (PMC6206915; doi:10.1186/s13054-018-2215-6)
Supplement: Supplementary file 2 — CIPHER (Collaborative Integrated Pregnancy High-dependency Estimate of Risk) model clinical calculator. (XLSX 12 kb) [file 13054_2018_2215_MOESM2_ESM.xlsx]

## Sheet: Sheet1
CIPHER model clinical calculator
NOTE: this model has not been validated for use in clinical practice. This tool should be used for research purposes only.
Instructions: enter results for each model variable below using the units described in brackets.
Variable	Value
Maternal Age (years)	25	-0.29875
Surgery within 24hrs prior to ICU admission (yes=1/ no=0)	0	0
GCS	13	-1.79556
Systolic blood pressure (mmHg)	140	-0.99722
Serum potassium (mmol/L)	0.5	-0.159855
Serum sodium (mmol/L)	5	0.0034325
Serum bilirubin (umol/L)	2	0.009868
serum creatinine (umol/L)	55	0.257015
aPTT	3	0.047517
Arterial Bloog Gas pH	7.14	-4.0728
		-3.91869
CIPHER RISK	0.01948	0.019867
		0.01948
Interpretation: probability >50% indicates high risk and need for intervention
